# Supplementary material for: Galectin 9 Levels as a Potential Predictor of Intact HIV Reservoir Decay
Source: J Infect Dis. Author manuscript; Available in PMC 2025 Feb 5. (PMC11793034; doi:10.1093/infdis/jiae426)
Supplement: Supplementary Tables [file NIHMS2030948-supplement-Supplementary_Tables.xlsx]

## Sheet: Table S1. Baseline Correlations
Parameter 1	Parameter 2	Spearman's Rho	95% Lower CI	95% Upper CI	p value
CD106	CD62P	0.464962	0.265696	0.632097	<0,0001
Defective HIV 3'	Defective HIV 5'	0.55775	0.341411	0.734812	<0,0001
Defective HIV 3'	Total HIV DNA	0.887245	0.814536	0.936839	<0,0001
Defective HIV 5'	Total HIV DNA	0.734256	0.528596	0.878139	<0,0001
FRACTALKINE	CD106	0.455563	0.228237	0.649695	<0,0001
FRACTALKINE	CD62P	0.867544	0.758365	0.930701	<0,0001
GM-CSF	FRACTALKINE	0.705197	0.529478	0.840559	<0,0001
GM-CSF	CD62P	0.537677	0.330067	0.717091	<0,0001
GM-CSF	LBP	-0.462328	-0.598479	-0.252546	<0,0001
IFN-α	GM-CSF	0.662355	0.475795	0.808069	<0,0001
IFN-α	TNFSF5M	0.532417	0.334118	0.681613	<0,0001
IFN-α	IL-7	0.504683	0.299197	0.672796	<0,0001
IFN-α	FRACTALKINE	0.889728	0.758203	0.960366	<0,0001
IFN-α	IL-1F2	0.884367	0.76092	0.959158	<0,0001
IFN-α	IL-13	0.822525	0.684146	0.913818	<0,0001
IFN-α	CD62P	0.808818	0.657886	0.906179	<0,0001
IFN-γ	IL-2	0.680381	0.514338	0.791806	<0,0001
IFN-γ	CD106	-0.49448	-0.668728	-0.288136	<0,0001
IFN-γ	MIP-1α	0.485393	0.250825	0.706499	<0,0001
IFN-γ	CD62P	-0.469793	-0.667409	-0.226958	<0,0001
IL-10	IL-15	0.694869	0.528649	0.819663	<0,0001
IL-10	IL-17A	0.680821	0.475569	0.828612	<0,0001
IL-10	GM-CSF	0.613149	0.418359	0.730449	<0,0001
IL-10	CINC1	-0.493008	-0.678823	-0.265967	<0,0001
IL-10	sCD14	-0.469188	-0.696805	-0.230808	<0,0001
IL-10	IL-23	-0.465292	-0.659629	-0.259676	<0,0001
IL-10	LBP	-0.740584	-0.892822	-0.537767	<0,0001
IL-12	IL-21	0.724823	0.559096	0.835842	<0,0001
IL-13	CD106	0.511073	0.297682	0.672626	<0,0001
IL-13	GM-CSF	0.51027	0.276192	0.702544	<0,0001
IL-13	CD62P	0.924482	0.842132	0.96499	<0,0001
IL-13	FRACTALKINE	0.869031	0.748793	0.940276	<0,0001
IL-15	IL-17A	0.697484	0.544076	0.834893	<0,0001
IL-15	IL-23	-0.662765	-0.828113	-0.46393	<0,0001
IL-15	sCD14	-0.633376	-0.767729	-0.441727	<0,0001
IL-15	LBP	-0.63322	-0.715795	-0.497295	<0,0001
IL-15	ITAC	-0.547293	-0.73547	-0.335009	<0,0001
IL-15	MIP-1β	-0.455612	-0.630652	-0.259113	<0,0001
IL-15	CINC1	-0.765771	-0.873997	-0.617434	<0,0001
IL-17A	LBP	-0.647848	-0.783001	-0.462425	<0,0001
IL-17A	sCD14	-0.542583	-0.69546	-0.344728	<0,0001
IL-17A	IL-23	-0.46706	-0.678225	-0.234326	<0,0001
IL-17A	CINC1	-0.461658	-0.666954	-0.21693	<0,0001
IL-1F2	GM-CSF	0.673817	0.492676	0.803171	<0,0001
IL-1F2	CD106	0.498059	0.29947	0.652231	<0,0001
IL-1F2	FRACTALKINE	0.948241	0.897867	0.976433	<0,0001
IL-1F2	IL-13	0.922696	0.850133	0.96156	<0,0001
IL-1F2	CD62P	0.915856	0.843032	0.958393	<0,0001
IL-2	IL-17A	0.552694	0.381022	0.685526	<0,0001
IL-2	MIP-1α	0.525841	0.300855	0.700848	<0,0001
IL-2	LBP	-0.492009	-0.639875	-0.291566	<0,0001
IL-21	GM-CSF	0.491056	0.277212	0.668027	<0,0001
IL-23	sCD14	0.645865	0.495061	0.76266	<0,0001
IL-23	ITAC	0.551569	0.359185	0.708787	<0,0001
IL-23	GM-CSF	-0.45445	-0.668182	-0.219094	<0,0001
IL-23	CINC1	0.744909	0.612649	0.853649	<0,0001
IL-4	CINC1	0.635679	0.454215	0.778952	<0,0001
IL-4	IL-15	-0.632257	-0.762674	-0.436125	<0,0001
IL-4	IL-23	0.59253	0.385767	0.728468	<0,0001
IL-4	sCD14	0.589337	0.401591	0.740507	<0,0001
IL-4	IL-10	-0.583284	-0.730977	-0.414759	<0,0001
IL-4	ITAC	0.567148	0.369114	0.72225	<0,0001
IL-4	LBP	0.512376	0.288417	0.67449	<0,0001
IL-4	IL-17A	-0.474387	-0.628867	-0.266835	<0,0001
IL-4	GM-CSF	-0.461172	-0.66504	-0.228819	<0,0001
IL-6	IL-15	-0.560468	-0.716501	-0.368948	<0,0001
IL-6	ITAC	0.491991	0.263197	0.682523	<0,0001
IL-6	IL-10	-0.463719	-0.643746	-0.255428	<0,0001
IL-7	MIP-1β	0.62969	0.469638	0.762723	<0,0001
IL-7	IL-12	0.548129	0.342076	0.722895	<0,0001
IL-7	IL-21	0.464688	0.204367	0.665296	<0,0001
IL-7	MIP-2	0.737204	0.599808	0.837601	<0,0001
IL8	MIP-2	0.447787	0.252254	0.616946	<0,0001
Intact HIV	Total HIV DNA	0.714696	0.548423	0.836219	<0,0001
Intact HIV	Defective HIV 3'	0.608299	0.414518	0.758401	<0,0001
ITAC	CINC1	0.625832	0.420314	0.797305	<0,0001
MCP-1	ITAC	0.460299	0.245034	0.618967	<0,0001
MIP-1α	FRACTALKINE	-0.548683	-0.711747	-0.342554	<0,0001
MIP-1β	MIP-2	0.574824	0.374878	0.735493	<0,0001
MIP-1β	CINC1	0.474982	0.259387	0.651852	<0,0001
sCD14	CINC1	0.654814	0.48703	0.772329	<0,0001
sCD14	ITAC	0.605753	0.400679	0.761503	<0,0001
sCD14	GM-CSF	-0.460148	-0.611287	-0.266576	<0,0001
TNFSF5M	IL-7	0.702544	0.587308	0.791859	<0,0001
TNFSF5M	MIP-2	0.58391	0.427835	0.709641	<0,0001
TNFSF5M	IL-1F2	0.459384	0.251229	0.638812	<0,0001
TNFSF5M	FRACTALKINE	0.452733	0.248555	0.632307	<0,0001
TNFSF5M	IL8	0.451493	0.242279	0.629532	<0,0001
IL-4	IL-6	0.447369	0.214597	0.63698	5.08475e-05
IFN-γ	IL-12	0.447141	0.186426	0.667228	5.1351e-05
TNF-α	ITAC	0.447111	0.245958	0.612106	5.14183e-05
IL-6	LBP	0.444416	0.215727	0.616623	5.7763e-05
IL-23	LBP	0.440229	0.249146	0.623494	6.90745e-05
IL-7	IL8	0.438871	0.219146	0.640819	7.31601e-05
IL-10	IL-21	0.436523	0.195508	0.618262	8.07642e-05
TNFSF5M	MIP-1β	0.429535	0.232824	0.593873	0.000107925
IL-1F2	MIP-1α	-0.429171	-0.631075	-0.193668	0.000109549
IL-7	CINC1	0.42881	0.256823	0.575608	0.000111183
Intact HIV	Defective HIV 5'	0.423303	0.179748	0.644245	0.000139037
CINC1	LBP	0.421287	0.181482	0.623135	0.000150753
IL-6	Galectin-9	0.419164	0.171543	0.604309	0.000164065
MIP-1α	CD62P	-0.418511	-0.630331	-0.180656	0.000168376
IFN-α	MIP-1α	-0.417377	-0.624819	-0.199213	0.000176106
sCD14	LBP	0.411287	0.130771	0.678716	0.00022351
IL-1F2	IL-7	0.41077	0.150232	0.605795	0.000228026
GM-CSF	CINC1	-0.410755	-0.608733	-0.185755	0.000228164
IL-2	IL-10	0.406999	0.190507	0.611757	0.000263641
TNFSF5M	IL-13	0.405794	0.199341	0.591873	0.000276053
ITAC	Galectin-9	0.401072	0.186063	0.569042	0.000330031
TNFSF5M	CD62P	0.401558	0.167153	0.596351	0.000361469
TNF-α	GM-CSF	-0.398359	-0.601372	-0.167276	0.000365277
IL-12	MIP-2	0.398016	0.177828	0.580791	0.000369966
IL-6	SCD163	0.392767	0.164513	0.581662	0.000448996
IL-13	MIP-1α	-0.391708	-0.600676	-0.125309	0.000466709
IFN-α	MIP-2	0.390203	0.13165	0.583482	0.000492964
IFN-α	CD106	0.389993	0.166285	0.588069	0.000496735
MIP-2	CINC1	0.388667	0.166501	0.567452	0.000521152
IL-12	IL-15	-0.388103	-0.516545	-0.210568	0.000531865
IL8	MCP-1	0.387803	0.144971	0.593091	0.000537652
IL8	IL-15	-0.385196	-0.561048	-0.178944	0.000590337
IFN-α	IL-21	0.385155	0.149572	0.581918	0.000591196
MIP-3α	ITAC	0.385057	0.163229	0.584705	0.000593272
IL-6	CINC1	0.3837	0.169	0.578563	0.000622676
IL-6	MIP-3α	0.383066	0.164991	0.563988	0.000636846
MIP-1α	CD106	-0.382049	-0.579461	-0.158144	0.000660201
MIP-1α	GM-CSF	-0.381755	-0.605522	-0.108684	0.000667109
IL8	CINC1	0.380557	0.186139	0.560034	0.0006959
TNF-α	IL-23	0.380458	0.133516	0.589561	0.000698332
IL-2	CD106	-0.380337	-0.580528	-0.151871	0.000701304
IL-7	ITAC	0.379891	0.175847	0.55903	0.000712386
IL-15	GM-CSF	0.379514	0.0852718	0.636994	0.000721869
IL-2	FRACTALKINE	-0.379513	-0.571493	-0.167534	0.000721905
IL-1F2	IL-10	0.378551	0.160939	0.550209	0.00074664
IL-7	FRACTALKINE	0.376851	0.133209	0.570581	0.000792265
TNF-α	Galectin-9	0.37621	0.145683	0.565518	0.000810112
IL-21	FRACTALKINE	0.374135	0.124463	0.591269	0.000870427
IL8	MIP-1β	0.373599	0.157051	0.578386	0.000886652
IL-4	MIP-1β	0.373343	0.144058	0.564593	0.000894509
IFN-γ	FRACTALKINE	-0.373116	-0.576048	-0.151994	0.000901512
IL-6	IL-17A	-0.372915	-0.576163	-0.167477	0.000907746
IL-6	MIP-1β	0.37011	0.170236	0.55003	0.000999159
MIP-1β	MIP-3α	0.365955	0.107455	0.55806	0.00114997
TNF-α	CD62P	-0.36027	-0.545007	-0.145703	0.0013897
IL-13	IL-15	0.359998	0.106511	0.578824	0.00140219
IL-17A	ITAC	-0.359577	-0.590413	-0.126416	0.00142179
IL-12	GM-CSF	0.359316	0.0595859	0.58864	0.00143407
TNFSF5M	IP-10	-0.357706	-0.542045	-0.127658	0.00151188
IL-21	MIP-2	0.356753	0.133733	0.561575	0.00155971
TNF-α	IL-6	0.355649	0.14331	0.544913	0.00161683
GM-CSF	IP-10	-0.355073	-0.528627	-0.161431	0.00164738
MCP-1	sCD14	0.354713	0.106994	0.540227	0.00166669
GM-CSF	CD106	0.354296	0.112551	0.566299	0.00168937
TNF-α	sCD14	0.351108	0.12426	0.555906	0.00187211
IL-17A	MCP-1	-0.350867	-0.53661	-0.1454	0.00188659
TNF-α	IL-1F2	-0.350744	-0.557738	-0.112101	0.00189407
CINC1	CD106	-0.349047	-0.519515	-0.135494	0.00199952
TNFSF5M	MCP-1	0.348836	0.127007	0.537396	0.00201297
IL-10	IL-13	0.347155	0.124068	0.545886	0.00212322
TNFSF5M	Galectin-9	0.348052	0.149343	0.520214	0.00218065
IL-12	CINC1	0.344763	0.160104	0.503313	0.00228956
TNF-α	FRACTALKINE	-0.344662	-0.545004	-0.116545	0.00229679
IL-6	GM-CSF	-0.343315	-0.541393	-0.125547	0.00239576
IL-6	IL-23	0.341436	0.131103	0.535155	0.00254025
TNF-α	IL-13	-0.34101	-0.546892	-0.126854	0.00257407
TNF-α	IL-15	-0.340859	-0.547505	-0.123336	0.00258614
TNFSF5M	IL-21	0.340522	0.140738	0.535738	0.00261327
IL-21	LBP	-0.339375	-0.548765	-0.118403	0.00270764
IFN-γ	IL-1F2	-0.337928	-0.54212	-0.0871095	0.00283092
IL-12	ITAC	0.337538	0.144479	0.502802	0.00286502
IL-15	CD106	0.33369	0.094548	0.539301	0.00322161
IL-10	ITAC	-0.332085	-0.541956	-0.082174	0.00338169
IFN-γ	IL-13	-0.32848	-0.545461	-0.0817191	0.00376735
TNF-α	CINC1	0.327082	0.0874831	0.528785	0.00392719
IL-7	Galectin-9	0.326246	0.105974	0.508509	0.0040256
IL-12	MIP-1β	0.323723	0.0893236	0.52431	0.004336
IL-7	GM-CSF	0.321429	0.11278	0.518684	0.00463647
TNF-α	IP-10	0.321317	0.102411	0.503741	0.0046517
IFN-γ	IL-21	0.32097	0.0599939	0.554792	0.00469879
IFN-α	IL-10	0.320344	0.100829	0.505492	0.00478494
MCP-1	CINC1	0.319513	0.0944701	0.518952	0.00490146
IL-17A	GM-CSF	0.318616	0.0687293	0.549247	0.00503009
IL-23	CD106	-0.317287	-0.514174	-0.0841577	0.00522609
IL-6	sCD14	0.316095	0.063207	0.554116	0.00540767
IL-23	MIP-1β	0.315499	0.103601	0.503197	0.0055005
IL-1F2	IL-21	0.315109	0.100224	0.540706	0.00556211
IL-10	CD62P	0.314432	0.0644134	0.51327	0.0056704
TNF-α	IL-4	0.313597	0.103017	0.512421	0.00580639
IL-6	IP-10	0.312397	0.0797834	0.523553	0.0060069
IL-15	CD62P	0.311662	0.0529616	0.532654	0.00613282
TNFSF5M	ITAC	0.309806	0.0996441	0.505018	0.00646101
ITAC	IP-10	0.308249	0.099562	0.509408	0.00674826
IL8	ITAC	0.307812	0.081812	0.503076	0.00683079
IFN-α	IL-12	0.307707	0.0706771	0.520228	0.00685079
IFN-γ	LBP	-0.307607	-0.536622	-0.0577577	0.00686989
MIP-1β	ITAC	0.307312	0.069328	0.52186	0.00692646
TNFSF5M	IL-12	0.306626	0.101676	0.503692	0.0070594
IL-15	MCP-1	-0.305183	-0.509713	-0.0691516	0.00734667
IL-2	CD62P	-0.304604	-0.501159	-0.0951382	0.00746483
IL-10	FRACTALKINE	0.304335	0.0805036	0.485143	0.0075203
SCD163	ITAC	0.300711	0.0763954	0.523519	0.00830319
IL8	IL-23	0.299765	0.108687	0.482237	0.00851912
IL-2	IL-15	0.297479	0.0608232	0.50353	0.00906089
IFN-γ	GM-CSF	-0.295566	-0.534907	0.00555886	0.00953712
TNF-α	IL-10	-0.295196	-0.483982	-0.0775481	0.00963193
IL-1F2	IL-2	-0.292707	-0.487084	-0.0721143	0.0102898
ITAC	GM-CSF	-0.292441	-0.482342	-0.0869311	0.0103624
IFN-γ	ITAC	0.292103	0.100585	0.459989	0.0104552
IFN-γ	IL8	0.29178	0.0727032	0.483278	0.0105446
ITAC	LBP	0.287667	0.0501302	0.51636	0.0117433
MIP-1α	MIP-3α	0.287029	0.0842464	0.471824	0.0119393
IL-6	MCP-1	0.282505	0.0431509	0.509813	0.0134137
IFN-α	TNF-α	-0.279675	-0.50808	-0.0254387	0.0144136
MIP-3α	SCD163	0.278475	0.0713431	0.467909	0.0148571
MCP-1	CD62P	0.278035	0.0452785	0.486503	0.0150223
SCD163	IP-10	0.277637	0.0464405	0.486985	0.0151734
IL-12	CD106	-0.274358	-0.466999	-0.0586731	0.0164678
TNFSF5M	CINC1	0.273674	0.0621241	0.481489	0.0167498
IL-7	IL-15	-0.273	-0.445207	-0.0892759	0.0170313
MCP-1	Galectin-9	0.271542	0.0294501	0.479129	0.0176547
TNF-α	SCD163	0.271299	0.0357398	0.491102	0.0177602
IFN-α	LBP	-0.271202	-0.466544	-0.0493219	0.0178029
IP-10	Galectin-9	0.270993	0.0253983	0.47068	0.0178943
MCP-1	FRACTALKINE	0.269857	0.0462672	0.485943	0.0183991
IL-7	MIP-3α	0.26894	0.0469397	0.482952	0.0188157
IL-4	MIP-3α	0.268728	0.0317332	0.468276	0.018913
IL-1F2	IL-15	0.266613	0.00921712	0.512326	0.0199087
TNF-α	LBP	0.262326	0.0286328	0.461186	0.0220646
IL-4	IL8	0.261021	0.0500179	0.450464	0.0227592
IL-7	IL-13	0.260848	-0.00404797	0.479139	0.0228529
IL-23	Galectin-9	0.260411	0.0249096	0.452504	0.0230904
IL8	IL-12	0.260353	0.0195996	0.475669	0.0231221
SCD163	Galectin-9	0.260643	0.00738979	0.471828	0.0232275
IL-12	FRACTALKINE	0.259387	-0.000292555	0.502478	0.0236549
IL-7	CD62P	0.25872	0.0366721	0.472367	0.0240296
MIP-3α	IP-10	0.258244	0.0361719	0.453053	0.0242998
IL-10	IP-10	-0.256197	-0.473022	-0.0274484	0.0254905
MIP-1β	Galectin-9	0.255118	0.0345159	0.451973	0.0261381
IL-7	IP-10	-0.254945	-0.439631	-0.046474	0.0262435
IL-1F2	MIP-2	0.254346	0.0208391	0.483495	0.0266103
IL-1F2	MCP-1	0.254194	0.00804393	0.471734	0.0267042
IFN-α	MIP-1β	0.254012	0.0291984	0.462081	0.0268167
MIP-3α	CINC1	0.253035	0.035186	0.477252	0.0274277
TNFSF5M	GM-CSF	0.251702	0.0189657	0.440834	0.0282811
MIP-2	ITAC	0.250791	0.03012	0.460286	0.028877
CINC1	Galectin-9	0.249395	0.0317318	0.445253	0.0298109
IFN-γ	sCD14	0.245633	-0.00520729	0.44618	0.0324543
IL-15	MIP-3α	-0.245357	-0.459353	-0.0184741	0.0326551
IL-2	GM-CSF	-0.244289	-0.480722	-0.00606135	0.0334451
IFN-γ	TNF-α	0.241538	-0.000927654	0.460652	0.035552
IL-23	MCP-1	0.240635	0.0240126	0.449564	0.0362674
IL-23	IP-10	0.239963	0.0204878	0.446736	0.0368081
IL-12	sCD14	0.238807	0.0309533	0.432829	0.0377526
IFN-γ	MIP-2	0.236966	0.0179428	0.44855	0.039299
TNF-α	MIP-3α	0.236621	0.0227153	0.453169	0.0395949
IL-12	IL-23	0.236531	0.00566496	0.421035	0.0396721
IFN-α	IL-2	-0.235726	-0.436019	-0.00543001	0.0403705
MCP-1	SCD163	0.23351	0.016875	0.440401	0.0423453
IFN-γ	IL-17A	0.231958	-0.0318017	0.500458	0.0437755
MCP-1	LBP	0.231655	-0.0145287	0.4519	0.044059
IL-17A	MIP-1α	0.228501	-0.0344542	0.474513	0.0471043
IL-2	MCP-1	-0.227839	-0.437486	-0.00416082	0.0477647
IL-13	MCP-1	0.227747	-0.0120626	0.443821	0.0478575
sCD14	CD106	-0.22762	-0.465458	0.0250204	0.0479856
IFN-γ	CINC1	0.224917	-0.0145165	0.449805	0.0507732
IL8	sCD14	0.224156	0.0116632	0.423849	0.0515812
IL-2	IL-13	-0.221126	-0.417795	2.47132e-05	0.0549065
MIP-1β	SCD163	-0.216827	-0.438199	0.0030455	0.0599205
IFN-γ	IL-7	0.216693	-0.0419453	0.448747	0.0600828
IFN-γ	IL-23	0.215871	-0.0189649	0.413	0.0610851
MIP-3α	Galectin-9	0.21079	-0.0152628	0.409037	0.0675844
IL-6	IL-12	0.209002	-0.0228693	0.430752	0.070001
IL-13	LBP	-0.20851	-0.449904	0.0348646	0.0706773
IL-17A	Galectin-9	-0.20812	-0.404531	0.0199355	0.071217
IP-10	LBP	0.207576	-0.0212482	0.417107	0.0719765
MIP-3α	GM-CSF	-0.206459	-0.404124	0.00338789	0.0735552
MIP-2	FRACTALKINE	0.204934	-0.0361815	0.424843	0.0757553
IL-6	IL8	0.204422	-0.011755	0.412322	0.0765056
IFN-α	IFN-γ	-0.203314	-0.432328	0.0417452	0.0781495
IL-7	IL-23	0.203217	-0.00792103	0.37482	0.0782947
IL-23	MIP-2	0.203041	-0.0377732	0.41515	0.0785596
IL-23	MIP-3α	0.202651	-0.0311178	0.422961	0.0791474
IL-15	Galectin-9	-0.202551	-0.434483	0.0270559	0.0792987
IL8	CD106	-0.202073	-0.410103	0.0156531	0.0800252
IL-1F2	LBP	-0.201756	-0.412969	0.0283957	0.0805098
IL-10	MIP-1β	-0.200749	-0.415093	0.0203951	0.0820645
IL8	IP-10	-0.200617	-0.408868	0.0330517	0.0822696
IL-6	IL-13	-0.200181	-0.397669	0.0267535	0.0829522
IL-12	Galectin-9	0.199479	-0.0119048	0.391365	0.0840596
IFN-α	MCP-1	0.19543	-0.0154004	0.40684	0.0906772
IP-10	FRACTALKINE	-0.194153	-0.388502	0.0198861	0.0928469
IL-6	IL-7	0.193688	-0.0124106	0.397031	0.0936471
IL-12	LBP	-0.192618	-0.428538	0.0705406	0.0955097
Defective HIV 5'	Galectin-9	0.191019	-0.0341473	0.390427	0.0983465
MIP-2	MIP-3α	0.190922	-0.0549927	0.410124	0.0985201
IL-17A	IP-10	-0.19038	-0.409288	0.0367632	0.0994975
IL-1F2	IL-23	-0.188261	-0.405628	0.0561178	0.103393
MIP-2	CD62P	0.188198	-0.058316	0.413738	0.103512
IL-12	SCD163	0.187543	-0.0489902	0.399049	0.104741
MIP-2	Galectin-9	0.187077	-0.032016	0.393358	0.105622
IL-4	MCP-1	0.185656	-0.0440086	0.392843	0.108345
IL-4	IP-10	0.185255	-0.0246346	0.388155	0.109122
MIP-2	GM-CSF	0.185205	-0.0435402	0.396549	0.10922
IL-1F2	IP-10	-0.185099	-0.385763	0.0342476	0.109427
IL-10	MIP-3α	-0.185011	-0.405076	0.0379695	0.109598
IL-15	MIP-2	-0.180968	-0.392937	0.0416331	0.117713
TNF-α	IL8	0.180264	-0.0426469	0.380093	0.119172
IFN-α	IP-10	-0.180253	-0.386616	0.041657	0.119195
MIP-1β	LBP	0.179861	-0.086102	0.432064	0.120014
IL-21	ITAC	0.178384	-0.0321229	0.379413	0.123137
IL-21	CINC1	0.177738	-0.0433635	0.400132	0.124524
IFN-γ	MIP-1β	0.177444	-0.0672077	0.391036	0.125157
LBP	Galectin-9	0.177276	-0.0657897	0.384383	0.12552
sCD14	IP-10	0.177212	-0.056158	0.380453	0.12566
IL-2	IL-21	0.176835	-0.10577	0.446999	0.126479
IFN-γ	MIP-3α	0.176181	-0.0359348	0.374603	0.127911
IL-1F2	Galectin-9	0.175507	-0.0678924	0.379356	0.129399
IFN-α	Galectin-9	0.174661	-0.0524683	0.378941	0.131287
IL-13	MIP-2	0.173362	-0.0694472	0.389846	0.134223
IL-23	CD62P	-0.172992	-0.409149	0.0688004	0.135069
IL-13	IL-21	0.171281	-0.0672394	0.400064	0.139032
IL-6	CD62P	-0.171083	-0.37684	0.0498458	0.139497
IL-21	Galectin-9	0.169287	-0.0548269	0.39511	0.143762
IL-21	MIP-1β	0.169213	-0.0794069	0.401971	0.143939
IL-1F2	IL-4	-0.168525	-0.395486	0.0646288	0.145601
IL-1F2	IL-12	0.168052	-0.0808663	0.376464	0.14675
IL-4	IL-13	-0.167912	-0.381965	0.0784532	0.147092
IL8	Galectin-9	0.167215	-0.0627434	0.358703	0.148802
IL-23	SCD163	0.166199	-0.0523706	0.370811	0.151322
sCD14	CD62P	-0.16545	-0.39436	0.0711869	0.153201
MIP-2	CD106	-0.164273	-0.359289	0.0468057	0.156185
IL-6	FRACTALKINE	-0.163893	-0.377943	0.0633348	0.157159
Intact HIV	CINC1	-0.162913	-0.393076	0.0730337	0.15969
IL-7	MCP-1	0.161818	-0.0605448	0.374209	0.162551
IL-21	CD62P	0.161122	-0.0705315	0.39906	0.164393
Defective HIV 5'	IFN-α	0.160966	-0.0617109	0.379232	0.164806
LBP	CD62P	-0.160815	-0.406907	0.0878898	0.165208
Total HIV DNA	IFN-α	0.160675	-0.0794768	0.39571	0.16558
Total HIV DNA	IL-13	0.16062	-0.090339	0.368168	0.165729
IFN-α	IL-15	0.160544	-0.129044	0.406189	0.165931
IL-17A	MIP-1β	-0.159505	-0.370101	0.0624464	0.168722
LBP	FRACTALKINE	-0.159286	-0.373501	0.0586314	0.169318
MIP-1α	MIP-1β	0.158968	-0.0863716	0.382851	0.17018
IL-21	IP-10	-0.15774	-0.361569	0.0600564	0.173548
sCD14	Galectin-9	0.157353	-0.0836344	0.377965	0.174618
TNF-α	IL-2	0.156885	-0.0792035	0.386915	0.175922
Defective HIV 3'	MIP-1α	0.156558	-0.0866924	0.38195	0.176834
IL-12	IP-10	-0.156168	-0.381705	0.081521	0.177929
IL-13	IL-23	-0.155727	-0.390236	0.108668	0.179173
IL-4	CD62P	-0.155359	-0.385927	0.093524	0.180215
Galectin-9	FRACTALKINE	0.154561	-0.0706846	0.360377	0.182489
IL-15	FRACTALKINE	0.154198	-0.150232	0.441035	0.183531
IL-1F2	sCD14	-0.154062	-0.380934	0.0675309	0.183924
Intact HIV	ITAC	-0.153609	-0.359655	0.0596562	0.185231
IL-13	CINC1	-0.153445	-0.375238	0.0899137	0.185707
IL-4	Galectin-9	0.152633	-0.0884052	0.349983	0.188073
MIP-2	LBP	-0.152591	-0.382147	0.0790227	0.188196
Total HIV DNA	CD62P	0.150649	-0.0961644	0.366438	0.193533
IL-23	FRACTALKINE	-0.15035	-0.382773	0.134428	0.194845
Total HIV DNA	CINC1	-0.150133	-0.368722	0.0789651	0.195498
Defective HIV 3'	CINC1	-0.149715	-0.365848	0.0773149	0.196759
TNFSF5M	IL-15	-0.149672	-0.362595	0.073241	0.196888
Defective HIV 3'	ITAC	-0.147575	-0.348326	0.0581188	0.203308
IL-6	MIP-1α	0.147219	-0.0691031	0.357709	0.204411
IL8	IL-10	-0.147057	-0.39597	0.106869	0.204914
MIP-3α	FRACTALKINE	-0.145979	-0.358237	0.0626442	0.208292
Defective HIV 5'	CD62P	0.14547	-0.0867571	0.364965	0.2099
IFN-γ	IL-15	-0.145015	-0.360392	0.0951514	0.211345
IL-10	MCP-1	-0.144975	-0.385318	0.092625	0.211472
IFN-γ	MCP-1	-0.144954	-0.338743	0.0795371	0.211539
CINC1	CD62P	-0.144505	-0.381408	0.0978574	0.212971
TNF-α	MIP-1α	0.143666	-0.0725314	0.355087	0.215668
Galectin-9	CD62P	0.142584	-0.073831	0.344062	0.218688
IFN-α	ITAC	0.142708	-0.0823968	0.331781	0.218778
Intact HIV	IL-4	-0.141853	-0.355251	0.0881573	0.221578
IL-4	FRACTALKINE	-0.141828	-0.385403	0.125039	0.22166
MIP-2	IP-10	-0.141799	-0.351946	0.0756683	0.221757
IL-2	IL-4	-0.141359	-0.366069	0.0941658	0.223208
IL-10	IL-12	0.141283	-0.0889456	0.386082	0.22346
Defective HIV 3'	IL-15	0.14116	-0.0802498	0.340719	0.223867
IL8	IL-17A	-0.140869	-0.372343	0.106422	0.224833
Defective HIV 5'	TNFSF5M	0.1406	-0.117289	0.376654	0.225727
Defective HIV 5'	ITAC	-0.139561	-0.327349	0.0721363	0.229212
Defective HIV 3'	IFN-α	0.139431	-0.0850253	0.37328	0.22965
sCD14	SCD163	0.139384	-0.108261	0.380829	0.229809
IL-1F2	MIP-1β	0.139154	-0.107301	0.372639	0.230584
IFN-α	sCD14	-0.138144	-0.359729	0.0967138	0.234021
IFN-α	IL-23	-0.137395	-0.390173	0.122875	0.23659
IFN-γ	SCD163	0.136773	-0.0810621	0.335305	0.238738
IP-10	CD62P	-0.136583	-0.324789	0.0818496	0.239397
Defective HIV 5'	MIP-1α	0.136004	-0.111281	0.368132	0.241414
IL-2	IL-6	-0.135773	-0.340579	0.10342	0.242223
Defective HIV 5'	sCD14	-0.134606	-0.345647	0.0648364	0.246332
Defective HIV 5'	IL8	0.134398	-0.119638	0.361576	0.24707
TNF-α	CD106	-0.134344	-0.357848	0.1042	0.247261
Intact HIV	sCD14	-0.132788	-0.357235	0.0952131	0.252829
IL-13	sCD14	-0.13259	-0.353991	0.105421	0.253542
MIP-3α	CD62P	-0.132033	-0.306343	0.0869097	0.255561
IL-21	CD106	-0.131823	-0.344674	0.107516	0.256324
Intact HIV	IL-15	0.131796	-0.0880503	0.354502	0.256423
MIP-1β	sCD14	0.131606	-0.120148	0.377609	0.257116
IL8	MIP-3α	0.131033	-0.112338	0.366935	0.259209
IL8	MIP-1α	0.131028	-0.114229	0.366826	0.259227
IFN-γ	IL-6	0.130914	-0.0778461	0.325941	0.259647
MIP-1β	CD106	-0.130556	-0.308148	0.0827189	0.260962
IFN-α	IL-4	-0.130163	-0.358586	0.113011	0.262413
IFN-γ	IL-10	0.129931	-0.149912	0.395871	0.263271
TNF-α	IL-17A	-0.129436	-0.336995	0.111842	0.26511
IL8	GM-CSF	-0.12887	-0.358984	0.126083	0.267224
Intact HIV	IL-10	0.128778	-0.116615	0.360221	0.267567
ITAC	FRACTALKINE	0.127875	-0.10438	0.336819	0.270965
IL-1F2	IL-6	-0.127136	-0.352922	0.111555	0.273767
IL-10	CD106	0.1268	-0.125422	0.350633	0.27505
Defective HIV 3'	MIP-2	0.126759	-0.119846	0.360492	0.275204
IL8	IL-21	0.126445	-0.111739	0.341444	0.276405
MCP-1	GM-CSF	-0.125895	-0.345691	0.112246	0.278518
Defective HIV 3'	TNFSF5M	0.125523	-0.117625	0.356782	0.279303
Defective HIV 3'	IL-17A	0.125435	-0.0900289	0.364371	0.280291
MIP-1β	FRACTALKINE	0.125029	-0.106341	0.343286	0.281863
MIP-3α	CD106	-0.124815	-0.35339	0.106151	0.282696
IL-7	IL-10	0.123728	-0.13179	0.343571	0.28694
IL-1F2	MIP-3α	-0.122767	-0.317849	0.0902537	0.290728
Total HIV DNA	MIP-2	0.121537	-0.136777	0.346162	0.295627
TNFSF5M	IL-10	0.120671	-0.147331	0.350081	0.299106
Total HIV DNA	IL-1F2	0.120441	-0.116168	0.338347	0.300037
Defective HIV 3'	LBP	-0.120427	-0.349291	0.115334	0.300094
Intact HIV	MIP-3α	-0.119871	-0.330881	0.108242	0.302347
IL8	IL-13	-0.119686	-0.394679	0.131781	0.303098
IL-1F2	CINC1	-0.119031	-0.363366	0.12315	0.30577
Intact HIV	LBP	-0.118585	-0.372587	0.111389	0.307599
IL-12	MIP-1α	-0.117764	-0.429159	0.174606	0.310985
IL-4	IL-7	0.117181	-0.108131	0.31422	0.313404
Total HIV DNA	ITAC	-0.117019	-0.305482	0.0754146	0.314076
MIP-1β	IP-10	-0.116803	-0.341747	0.115403	0.314975
IL-2	MIP-3α	0.116124	-0.125248	0.347887	0.317818
Defective HIV 3'	IL8	0.113301	-0.144788	0.374807	0.329806
Defective HIV 3'	CD62P	0.112837	-0.1058	0.31161	0.331065
IFN-α	IL-6	-0.111401	-0.323026	0.104262	0.338031
Intact HIV	MIP-2	0.110724	-0.125304	0.351506	0.340992
IL-13	MIP-3α	-0.109698	-0.29809	0.101829	0.345515
Intact HIV	CD62P	0.108996	-0.133211	0.326603	0.348629
IFN-γ	IL-4	0.108751	-0.150191	0.328596	0.34972
Defective HIV 3'	IP-10	-0.108627	-0.347931	0.117289	0.350273
TNFSF5M	IL-23	0.10798	-0.1187	0.327646	0.353165
IL-13	IP-10	-0.10768	-0.315053	0.103692	0.354515
Defective HIV 3'	IL-10	0.107194	-0.142465	0.339061	0.356703
IL-15	IP-10	-0.10673	-0.329082	0.13225	0.358799
Intact HIV	IP-10	-0.106398	-0.316267	0.117414	0.360304
IL-4	MIP-1α	0.104699	-0.161731	0.340076	0.368071
Defective HIV 3'	IL-13	0.10379	-0.0999217	0.319433	0.372268
TNFSF5M	SCD163	-0.102939	-0.329714	0.164719	0.375431
IL-6	CD106	-0.101613	-0.334336	0.13815	0.382431
Defective HIV 5'	CD106	0.101425	-0.131598	0.313891	0.383316
IL-23	IL-21	0.0997721	-0.118823	0.311321	0.391157
Defective HIV 5'	IL-1F2	0.0984324	-0.142455	0.327126	0.397581
MCP-1	MIP-1α	-0.0983386	-0.33117	0.129744	0.398033
IL-21	SCD163	0.0976527	-0.136963	0.30453	0.401348
Total HIV DNA	CD106	0.097471	-0.112786	0.329285	0.401423
Defective HIV 5'	IL-7	0.0971304	-0.131981	0.326478	0.403883
IL8	SCD163	0.0968433	-0.116788	0.301136	0.405281
IL-15	IL-21	-0.0961888	-0.318855	0.109762	0.408478
Intact HIV	IL-13	0.0961707	-0.152048	0.317528	0.408566
Defective HIV 5'	IL-13	0.0957924	-0.126719	0.32766	0.41042
IL-13	SCD163	-0.0957237	-0.311249	0.13822	0.410758
Intact HIV	IL-21	-0.0955348	-0.332507	0.139973	0.411686
MIP-3α	LBP	0.0949021	-0.130823	0.29934	0.414804
IL-13	Galectin-9	0.0945617	-0.115521	0.308709	0.416487
Defective HIV 3'	sCD14	-0.0945543	-0.31536	0.132	0.416524
TNF-α	IL-21	-0.0943824	-0.302098	0.121152	0.417376
Total HIV DNA	MIP-1α	0.0932265	-0.152207	0.332039	0.423128
IL-13	IL-17A	0.0919434	-0.12451	0.30388	0.429566
IL-17A	IL-21	0.0919422	-0.158581	0.325354	0.429572
IL-2	IL-12	0.0914031	-0.200089	0.355987	0.432293
Defective HIV 5'	CINC1	-0.0876811	-0.298721	0.148431	0.451348
IL-7	IL-17A	0.0870428	-0.163985	0.310587	0.454662
MCP-1	MIP-2	0.0866355	-0.122659	0.292951	0.456783
Defective HIV 5'	IFN-γ	-0.0859597	-0.346897	0.158715	0.460315
TNFSF5M	MIP-3α	0.0848821	-0.147587	0.309775	0.465978
IP-10	CD106	0.0844162	-0.172103	0.317847	0.468439
Defective HIV 5'	IL-17A	-0.0842879	-0.304521	0.16301	0.469117
IFN-α	IL-17A	0.0834162	-0.140988	0.289487	0.473742
Total HIV DNA	TNFSF5M	0.0832536	-0.158692	0.310888	0.47379
Defective HIV 3'	MIP-3α	-0.082394	-0.293901	0.145521	0.479197
TNF-α	IL-12	0.0815703	-0.146102	0.30087	0.483617
Intact HIV	IL-7	-0.0815413	-0.318438	0.142477	0.483773
Defective HIV 3'	IL-4	-0.0815273	-0.286745	0.142495	0.483848
IL-1F2	ITAC	0.0811869	-0.143139	0.30246	0.485682
IL-12	MIP-3α	0.0809181	-0.154758	0.307302	0.487132
Total HIV DNA	IL-15	0.0802621	-0.119673	0.290158	0.490682
Total HIV DNA	IL8	0.080249	-0.153401	0.317573	0.490752
IL-6	MIP-2	0.0801287	-0.134324	0.294292	0.491405
Defective HIV 5'	IL-6	0.0800337	-0.134409	0.303104	0.49192
IFN-γ	TNFSF5M	0.0798655	-0.147427	0.30733	0.492833
IFN-α	IL8	0.0791846	-0.174348	0.332708	0.49654
SCD163	CD62P	-0.0784962	-0.311293	0.154929	0.499493
Defective HIV 5'	GM-CSF	0.0785455	-0.129989	0.293193	0.500033
IL-4	CD106	-0.0783059	-0.323209	0.210409	0.501345
IL-2	MIP-2	0.0779024	-0.15543	0.316654	0.50356
MIP-1β	CD62P	0.077061	-0.1531	0.306998	0.508193
ITAC	CD106	-0.0766373	-0.292695	0.143383	0.510535
Defective HIV 5'	MIP-2	0.076206	-0.174696	0.303633	0.512925
Defective HIV 5'	IL-2	-0.0733283	-0.306499	0.174139	0.529012
MCP-1	MIP-3α	0.0732424	-0.164417	0.288876	0.529496
sCD14	FRACTALKINE	-0.0728792	-0.323884	0.176384	0.531545
Total HIV DNA	IL-4	-0.0722485	-0.285386	0.126786	0.535113
IL-13	ITAC	0.0721194	-0.146105	0.284892	0.535844
Total HIV DNA	sCD14	-0.072044	-0.298625	0.154462	0.536272
Total HIV DNA	IL-12	-0.071944	-0.310691	0.154273	0.536839
Intact HIV	SCD163	-0.0717158	-0.302754	0.15849	0.538135
IL8	CD62P	-0.0713157	-0.326718	0.212056	0.54041
Defective HIV 5'	MIP-1β	0.0706491	-0.184235	0.322137	0.544213
SCD163	FRACTALKINE	-0.0703085	-0.298819	0.153057	0.546159
IL-10	MIP-1α	0.0697258	-0.212048	0.363121	0.5495
CINC1	IP-10	0.0696273	-0.145873	0.283029	0.550065
IL-4	IL-21	-0.0690776	-0.290109	0.149292	0.553226
Defective HIV 3'	IL-1F2	0.0686827	-0.148847	0.284903	0.555502
IL-21	sCD14	0.0686686	-0.158763	0.282931	0.555583
Intact HIV	TNFSF5M	0.0683515	-0.156793	0.280335	0.557415
Total HIV DNA	IL-21	-0.0673524	-0.313735	0.148738	0.563203
IL-10	Galectin-9	-0.0672444	-0.308992	0.174412	0.56383
CINC1	FRACTALKINE	-0.0668976	-0.314302	0.198272	0.565848
IL-2	CINC1	-0.0667973	-0.315255	0.162745	0.566431
MIP-1α	SCD163	0.0664403	-0.151813	0.307884	0.568512
Defective HIV 5'	TNF-α	0.065494	-0.154203	0.287899	0.574045
Total HIV DNA	IL-6	0.065164	-0.141358	0.255556	0.57598
IL-1F2	IL-17A	0.0647357	-0.151274	0.280651	0.578496
IL-6	IL-21	-0.064299	-0.278119	0.137244	0.581067
IL-2	IL8	0.0628452	-0.201389	0.301289	0.589662
Defective HIV 5'	IL-12	-0.0617792	-0.320648	0.186148	0.596002
Defective HIV 3'	IL-12	-0.0615173	-0.323322	0.178144	0.597563
Defective HIV 5'	IL-23	0.0607765	-0.154756	0.267645	0.601992
Intact HIV	TNF-α	0.0607084	-0.194637	0.293791	0.602399
Intact HIV	IL-12	-0.0601135	-0.299116	0.154448	0.605967
IL-2	sCD14	-0.0599239	-0.314609	0.169346	0.607106
MIP-2	SCD163	-0.0598662	-0.269466	0.171254	0.607453
Total HIV DNA	GM-CSF	0.0596825	-0.166802	0.266372	0.608557
Total HIV DNA	IL-2	-0.0592979	-0.307284	0.181276	0.610873
Total HIV DNA	TNF-α	0.0586482	-0.166208	0.299307	0.614793
Defective HIV 3'	IL-2	0.0583109	-0.170584	0.289343	0.616833
Defective HIV 3'	Galectin-9	0.0577717	-0.17669	0.289461	0.619398
Intact HIV	IFN-α	0.0569479	-0.193926	0.283337	0.625104
Total HIV DNA	MIP-3α	-0.0568296	-0.295899	0.177211	0.625824
Defective HIV 3'	GM-CSF	0.0567279	-0.17134	0.276908	0.626444
IL-17A	MIP-2	0.0565311	-0.151835	0.291469	0.627643
IL-10	MIP-2	0.0561816	-0.179842	0.286358	0.629775
Total HIV DNA	FRACTALKINE	0.0559816	-0.182109	0.289843	0.630996
IFN-α	MIP-3α	-0.0556968	-0.288402	0.167268	0.632737
IL-21	MIP-1α	-0.0552959	-0.346211	0.223142	0.635192
Intact HIV	Galectin-9	-0.0546758	-0.266614	0.183476	0.638996
SCD163	GM-CSF	-0.0545331	-0.265904	0.162495	0.639872
Defective HIV 3'	IL-7	0.0537061	-0.197051	0.30846	0.644962
IL8	FRACTALKINE	-0.0536551	-0.302293	0.200865	0.645276
Defective HIV 5'	MCP-1	-0.0528814	-0.275816	0.170055	0.650054
Total HIV DNA	Galectin-9	0.0524129	-0.160437	0.279992	0.6523
IL-17A	CD62P	0.0522016	-0.186816	0.282135	0.654264
Intact HIV	IL-17A	0.0501904	-0.209505	0.292456	0.666781
IFN-α	SCD163	-0.0496531	-0.276614	0.156146	0.670141
IL-4	IL-12	0.0489154	-0.175156	0.26634	0.674764
Intact HIV	IFN-γ	-0.0485829	-0.273912	0.197617	0.676852
IL-2	IP-10	-0.04788	-0.263432	0.18604	0.681274
Defective HIV 3'	TNF-α	0.0476021	-0.177309	0.282776	0.683024
IFN-α	CINC1	-0.0470138	-0.269182	0.211922	0.686737
IL-12	MCP-1	0.0463993	-0.200288	0.282825	0.690623
Intact HIV	IL8	0.0449572	-0.196745	0.274218	0.699773
Intact HIV	MIP-1β	-0.0441789	-0.259834	0.172356	0.704729
Defective HIV 5'	SCD163	0.043935	-0.193026	0.273209	0.706285
IL-15	MIP-1α	-0.0438256	-0.284492	0.227734	0.706983
Total HIV DNA	IL-10	0.0435245	-0.16273	0.278285	0.708906
Intact HIV	CD106	0.0429419	-0.192677	0.27667	0.712631
IL-2	MIP-1β	0.0427302	-0.218262	0.297286	0.713987
IL-2	IL-23	-0.0422712	-0.287899	0.190612	0.716929
SCD163	CD106	0.0418592	-0.195815	0.27308	0.719032
Total HIV DNA	IL-23	0.0406621	-0.187096	0.269944	0.727274
Total HIV DNA	SCD163	0.0405742	-0.168363	0.274385	0.727316
Total HIV DNA	IL-7	0.0402283	-0.238744	0.290605	0.730072
Total HIV DNA	IP-10	-0.040219	-0.264601	0.187606	0.730132
Defective HIV 3'	IL-21	-0.0391517	-0.279351	0.211224	0.73703
IL-7	CD106	-0.0387642	-0.256206	0.167785	0.73954
Total HIV DNA	IFN-γ	-0.0380391	-0.288079	0.205399	0.744244
Defective HIV 5'	IL-4	0.0376189	-0.174978	0.238748	0.746973
LBP	CD106	-0.0375444	-0.290757	0.218617	0.747457
GM-CSF	Galectin-9	-0.0366649	-0.274457	0.195471	0.753183
Defective HIV 5'	FRACTALKINE	0.0365287	-0.184212	0.275834	0.754071
IL-13	MIP-1β	0.0361708	-0.195806	0.266134	0.756405
MCP-1	IP-10	-0.0356125	-0.253215	0.198761	0.760051
Defective HIV 3'	SCD163	-0.0343131	-0.276978	0.215406	0.768112
TNFSF5M	IL-6	0.0343099	-0.202368	0.248364	0.768578
MCP-1	CD106	0.0342999	-0.185184	0.253998	0.768643
TNFSF5M	sCD14	0.0341347	-0.203698	0.243613	0.769726
IL-17A	FRACTALKINE	-0.0340267	-0.250503	0.179448	0.770435
Total HIV DNA	LBP	-0.0339623	-0.269029	0.201942	0.770858
IL-4	MIP-2	0.0338956	-0.218038	0.24831	0.771295
TNFSF5M	LBP	-0.0335521	-0.285723	0.182802	0.773551
Intact HIV	IL-6	0.0332393	-0.189054	0.2559	0.775606
MIP-1α	ITAC	0.0332263	-0.180979	0.216547	0.775691
SCD163	LBP	-0.0326497	-0.267801	0.186976	0.779484
IL-12	IL-13	-0.0326322	-0.241304	0.199612	0.779599
IL-15	SCD163	-0.0318793	-0.258902	0.211858	0.78456
IL-2	SCD163	0.0316228	-0.213897	0.251794	0.786253
Intact HIV	IL-2	0.0311824	-0.204334	0.264884	0.78916
IL-21	MIP-3α	-0.0309803	-0.251332	0.201945	0.790495
Intact HIV	MCP-1	-0.030853	-0.241581	0.18274	0.791337
Galectin-9	CD106	0.030458	-0.227792	0.277029	0.793557
TNF-α	TNFSF5M	-0.0294471	-0.254143	0.185125	0.800643
IL-7	MIP-1α	0.0288639	-0.21148	0.285397	0.804513
MIP-1α	MIP-2	0.0275996	-0.211363	0.261381	0.812917
Intact HIV	IL-1F2	0.0262856	-0.218613	0.256073	0.821673
MIP-2	sCD14	-0.0258895	-0.239037	0.207334	0.824317
Defective HIV 3'	MIP-1β	-0.0250985	-0.249818	0.207968	0.829602
IL-1F2	IL8	-0.0250563	-0.268828	0.240825	0.829885
Defective HIV 5'	IP-10	-0.0250316	-0.256699	0.210417	0.83005
IL8	LBP	0.0250111	-0.223289	0.267775	0.830187
Defective HIV 3'	IFN-γ	0.0245223	-0.198668	0.246812	0.833458
MCP-1	MIP-1β	0.0241067	-0.16959	0.228761	0.836241
IFN-γ	IP-10	-0.0240422	-0.24466	0.189768	0.836673
SCD163	CINC1	-0.023137	-0.225649	0.212455	0.842742
IL-23	MIP-1α	0.0231365	-0.235362	0.249768	0.842745
IL-1F2	SCD163	-0.0230492	-0.247828	0.196797	0.843331
TNF-α	IL-7	0.022865	-0.212444	0.242871	0.844567
IL-12	IL-17A	0.0224629	-0.267523	0.271341	0.847267
IL-17A	CD106	-0.02162	-0.267801	0.225512	0.852934
IL-12	CD62P	-0.0214981	-0.261665	0.20749	0.853753
IL-7	sCD14	0.0213401	-0.198083	0.238431	0.854817
Defective HIV 3'	MCP-1	-0.0207795	-0.229871	0.187666	0.858591
MIP-3α	sCD14	0.0205414	-0.201327	0.245426	0.860194
Defective HIV 3'	IL-6	-0.0203501	-0.231624	0.181362	0.861484
TNF-α	MIP-1β	0.0202956	-0.2147	0.257421	0.861851
Defective HIV 5'	IL-21	0.0197381	-0.239437	0.27309	0.86561
Intact HIV	GM-CSF	0.0194655	-0.193014	0.229237	0.867449
IL-10	SCD163	0.0191235	-0.246611	0.244125	0.869757
TNF-α	MIP-2	-0.0190923	-0.245249	0.225589	0.869968
Defective HIV 5'	IL-15	-0.0184941	-0.233718	0.178011	0.874008
ITAC	CD62P	0.0184244	-0.188535	0.22195	0.874479
Total HIV DNA	MIP-1β	-0.0183928	-0.267137	0.206837	0.874693
MIP-1α	LBP	-0.0173931	-0.284533	0.239291	0.881453
Defective HIV 5'	MIP-3α	0.0166196	-0.204958	0.231023	0.886689
IL-7	LBP	-0.016504	-0.261201	0.233034	0.887472
Defective HIV 5'	LBP	0.0164026	-0.245872	0.291434	0.888159
TNFSF5M	IL-17A	-0.0150948	-0.243987	0.198635	0.897026
TNFSF5M	IL-2	-0.0149273	-0.269328	0.250526	0.898162
MIP-1α	sCD14	0.0145258	-0.230358	0.2602	0.900887
IL-2	Galectin-9	0.0141185	-0.210277	0.232215	0.903652
Intact HIV	MIP-1α	-0.0140215	-0.249939	0.225429	0.904311
IL-21	MCP-1	-0.013531	-0.221967	0.201969	0.907644
TNF-α	MCP-1	-0.0116614	-0.232557	0.196155	0.92036
IL-7	SCD163	0.0114527	-0.212333	0.252062	0.921781
Defective HIV 5'	IL-10	-0.0103835	-0.219437	0.205615	0.929064
Defective HIV 3'	CD106	-0.00976077	-0.234492	0.22119	0.933238
IL-4	SCD163	0.0093477	-0.228535	0.216566	0.936124
MIP-1α	Galectin-9	-0.00924143	-0.227141	0.227698	0.936849
TNFSF5M	CD106	0.00866712	-0.234321	0.245672	0.940715
MIP-1α	CINC1	-0.00838927	-0.286561	0.259421	0.942662
IL-2	ITAC	0.00809534	-0.223218	0.222894	0.944667
Total HIV DNA	IL-17A	0.00691727	-0.211825	0.220071	0.952709
MIP-1α	IP-10	0.00634303	-0.200556	0.207827	0.956631
Total HIV DNA	MCP-1	-0.00594677	-0.217893	0.198856	0.959338
Defective HIV 3'	FRACTALKINE	0.00548196	-0.217179	0.231651	0.962514
MIP-1β	GM-CSF	0.00447886	-0.214335	0.238033	0.96937
TNFSF5M	MIP-1α	-0.00345854	-0.23608	0.221705	0.976345
Intact HIV	IL-23	-0.00321618	-0.234481	0.219604	0.978002
IL-17A	SCD163	-0.00317858	-0.237067	0.205497	0.978259
IFN-γ	Galectin-9	0.00316992	-0.232297	0.218397	0.978319
Intact HIV	FRACTALKINE	-0.00294033	-0.211214	0.221429	0.979889
IL-17A	MIP-3α	0.00226846	-0.224853	0.241181	0.984483
Defective HIV 3'	IL-23	-0.00169134	-0.223482	0.220411	0.988431
IL-2	IL-7	-0.00103585	-0.25762	0.249812	0.992914
TNFSF5M	IL-4	-0.000192736	-0.211079	0.228485	0.998682

## Sheet: Table S2. Bs markers - Intact
Table S2. Effects of baseline cytokine and T cell levels on intact genomes trajectories computed using linear mixed models
Predictor	Estimate	Lower 95 %CI	Upper 95 %CI	P value	Effect per 10 fold increase	Lower 95% CI	Upper 95% CI
Galectin-9	0.371754	0.134103	0.609405	0.00216982	45.0276	14.3511	83.9337
ITAC	-0.0701766	-0.131439	-0.00891463	0.0247571	-6.77708	-12.3167	-0.887501
IL-17A	-0.0309288	-0.0602605	-0.00159713	0.0387638	-3.04554	-5.84807	-0.159586
MIP-1α	-0.0285195	-0.056044	-0.000994961	0.042274	-2.81166	-5.45025	-0.0994466
CD4/CD8 ratio	-0.176824	-0.352226	-0.00142239	0.0481709	-16.2073	-29.6879	-0.142138
CD4 nadir	-0.11	-0.224	0.002	0.056	-10.47	-20.0685	0.2002
IL-10	-0.0192422	-0.0394721	0.000987825	0.0622853	-1.90582	-3.87033	0.0988313
GM-CSF	-0.00928639	-0.0192139	0.000641125	0.0667448	-0.92434	-1.90305	0.064133
LBP	-0.146507	-0.335999	0.042985	0.129681	-13.628	-28.5376	4.39222
CD4	-0.16075	-0.386196	0.0646962	0.162259	-14.8495	-32.0362	6.68348
CD62P	0.230578	-0.134882	0.596037	0.216239	25.9327	-12.6181	81.4913
CD8	0.161041	-0.112717	0.434799	0.248922	17.4734	-10.6596	54.4653
IL-21	0.0334691	-0.0279902	0.0949284	0.285817	3.40355	-2.76021	9.95802
IL-7	0.0316948	-0.0284089	0.0917985	0.301343	3.22024	-2.80091	9.61439
MCP-1	0.121224	-0.114912	0.35736	0.31433	12.8878	-10.8555	42.9551
MIP-2	0.0303268	-0.0419799	0.102633	0.411051	3.07913	-4.11109	10.8085
IL-4	0.0238109	-0.033467	0.0810888	0.415203	2.40966	-3.29132	8.44672
IL-2	0.0196239	-0.0297927	0.0690404	0.436378	1.98177	-2.93533	7.14795
IL-12	0.0209966	-0.0362055	0.0781988	0.47188	2.12186	-3.5558	8.13376
MIP-1β	0.0286223	-0.0691768	0.126421	0.566231	2.90358	-6.68383	13.476
IL-8	0.0144701	-0.0373809	0.0663211	0.5844	1.45753	-3.66908	6.85697
IL-23	-0.016501	-0.0764168	0.0434147	0.589347	-1.63656	-7.357	4.43709
MIP-3α	-0.0250621	-0.117132	0.0670076	0.593675	-2.47506	-11.0532	6.93036
IL-1F2	0.100397	-0.438679	0.639473	0.715096	10.5609	-35.5112	89.5481
CD106	-0.0500353	-0.354115	0.254044	0.74707	-4.88041	-29.8206	28.9229
CD163	-0.0260323	-0.201993	0.149928	0.771843	-2.56964	-18.2899	16.1751
IFN-γ	-0.0145065	-0.114217	0.0852035	0.77553	-1.44018	-10.7935	8.89387
IL-6	0.00977292	-0.0575376	0.0770835	0.775973	0.982083	-5.59136	8.01322
IFN-α	0.0576673	-0.341945	0.45728	0.777301	5.93625	-28.9613	57.9771
TNFSF5	0.0114833	-0.0861025	0.109069	0.817597	1.15495	-8.24999	11.524
IP-10	-0.0245399	-0.236861	0.187781	0.820789	-2.42412	-21.0899	20.657
CD14	0.00883399	-0.0705841	0.0882521	0.827418	0.887313	-6.81506	9.22634
IL-13	0.037805	-0.560272	0.635882	0.901401	3.85287	-42.8946	88.8687
CINC-1	-0.0040107	-0.125844	0.117823	0.948555	-0.400267	-11.8248	12.5045
TNF-α	0.00825259	-0.359062	0.375567	0.964876	0.828673	-30.1669	45.5817
We fitted separate mixed models for each cytokine, which are sorted by ascending P value. The predictors were the log10 transformed cytokine concentrations at the time of first available sample during viral suppression. The outcomes were the intact HIV DNA copies per million cells (loge transformed). The effect per 10-fold increase represents the estimated effect on rate of change of intact provi…

## Sheet: Table S3. BS markers - Defe
Table S3. Effects of baseline cytokine and T cell levels on defective genomes trajectories computed using linear mixed models
Predictor	Estimate	Lower 95 %CI	Upper 95 %CI	P value	Effect per 10 fold increase	Lower 95% CI	Upper 95% CI
CD4/CD8 ratio	-0.0716061	-0.138825	-0.00438739	0.0368076	-6.91025	-12.962	-0.437778
MIP-2	0.0269225	-0.00384359	0.0576886	0.0863256	2.72882	-0.383621	5.93851
Galectin-9	0.0894351	-0.0145568	0.193427	0.0918713	9.35564	-1.44513	21.3401
CD4 nadir	0.009	-0.021	0.002	0.122	-0.93	-2.0781	0.2002
CD8	0.0843213	-0.0281952	0.196838	0.141881	8.79784	-2.78015	21.7547
CD62P	0.116847	-0.0449481	0.278643	0.156931	12.3948	-4.39529	32.1335
MCP-1	0.067968	-0.030125	0.166061	0.174449	7.0331	-2.96758	18.0645
IL-8	0.0143117	-0.00711939	0.0357428	0.19058	1.44146	-0.70941	3.63892
IL-21	0.0150512	-0.00938759	0.0394899	0.227398	1.5165	-0.934366	4.028
LBP	-0.0394376	-0.107128	0.0282526	0.25349	-3.86701	-10.1589	2.86554
CD4	-0.0514759	-0.144656	0.0417038	0.278916	-5.01735	-13.468	4.25856
IL-1F2	0.127073	-0.107357	0.361503	0.288055	13.55	-10.1795	43.5485
IL-7	0.011183	-0.0138355	0.0362016	0.380984	1.12458	-1.37402	3.68648
MIP-1α	-0.00525757	-0.0170902	0.00657505	0.383826	-0.524378	-1.6945	0.659671
MIP-1β	0.01775	-0.0235196	0.0590197	0.399241	1.79085	-2.32452	6.07962
IL-17A	-0.00539004	-0.017957	0.00717691	0.400549	-0.537554	-1.77967	0.720273
IL-10	-0.00365051	-0.0122971	0.00499613	0.407969	-0.364385	-1.22218	0.500863
IL-6	0.0114997	-0.0159466	0.0389461	0.411529	1.15661	-1.58201	3.97144
IL-12	0.00956415	-0.014182	0.0333103	0.429873	0.961004	-1.40819	3.38713
IL-4	-0.00948011	-0.0337885	0.0148283	0.444645	-0.943531	-3.32241	1.49388
IL-13	0.100421	-0.158167	0.359009	0.446573	10.5636	-14.6293	43.191
IP-10	0.0322206	-0.0532527	0.117694	0.460003	3.27453	-5.18596	12.49
GM-CSF	-0.00142603	-0.00565351	0.00280144	0.508519	-0.142502	-0.563756	0.280537
TNFSF5	0.0118108	-0.026936	0.0505576	0.550215	1.18808	-2.65764	5.18574
ITAC	0.00801727	-0.0183894	0.0344239	0.551803	0.80495	-1.82213	3.50233
IFN-α	0.054183	-0.144109	0.252475	0.592265	5.56778	-13.4207	28.7208
CINC-1	-0.0119911	-0.0652008	0.0412186	0.658715	-1.19195	-6.31206	4.20799
IL-23	-0.00355897	-0.0272295	0.0201116	0.768231	-0.355265	-2.68622	2.03152
CD14	0.00350036	-0.0253125	0.0323133	0.811797	0.350649	-2.49949	3.2841
CD106	-0.0145971	-0.135763	0.106569	0.81334	-1.44911	-12.6951	11.2455
TNF-α	-0.015883	-0.160868	0.129102	0.829991	-1.57576	-14.8596	13.7806
IL-2	0.0018016	-0.016866	0.0204692	0.849971	0.180322	-1.67245	2.06801
MIP-3α	-0.0035633	-0.0501498	0.0430232	0.880833	-0.355696	-4.89131	4.39621
IFN-γ	0.00206459	-0.0402242	0.0443533	0.923769	0.206672	-3.94259	4.53517
CD163	-0.00166134	-0.0729192	0.0695965	0.963553	-0.165996	-7.03241	7.20756
We fitted separate mixed models for each cytokine, which are sorted by ascending P value. The predictors were the log10 transformed cytokine concentrations at the time of first available sample during viral suppression. The outcomes were the defective HIV DNA copies per million cells (loge transformed). The effect per 10-fold increase represents the estimated effect on rate of change of defective…

## Sheet: Table S4. Longit - Intact
Table S4. Effects of cytokine and T cell changes on intact genomes trajectories computed using linear mixed models
Predictor	Estimate	Lower 95 %CI	Upper 95 %CI	P value	Effect per 10 fold increase	Lower 95% CI	Upper 95% CI
MIP3A	-0.100065	-0.185205	-0.0149238	0.0212499	-9.5221	-16.9066	-1.4813
CD4	-0.0551168	-0.104596	-0.00563764	0.0290151	-5.36253	-9.93116	-0.562178
IL6	0.0949394	0.00287783	0.187001	0.0432557	9.95922	0.288198	20.5628
LBP	-0.0239562	-0.0485171	0.000604599	0.0559125	-2.36716	-4.73589	0.0604781
CD163	-0.022342	-0.0465398	0.00185584	0.0703508	-2.20943	-4.54734	0.185756
FRACTALKINE	-0.0335102	-0.0700173	0.002997	0.0720086	-3.29549	-6.76223	0.300149
IFNA	-0.0961845	-0.201484	0.00911528	0.0734058	-9.17036	-18.2484	0.915695
IL13	-0.0398635	-0.0836452	0.00391816	0.0743326	-3.90794	-8.02424	0.392585
CD106	-0.0219257	-0.0463278	0.00247648	0.0782292	-2.1687	-4.5271	0.247955
IL1F2	-0.0627785	-0.133741	0.00818417	0.0829322	-6.08486	-12.5184	0.821775
CD62P	-0.0285838	-0.0612662	0.00409848	0.0864961	-2.81792	-5.94271	0.410689
IL8	0.0585372	-0.010773	0.127847	0.0978588	6.02844	-1.07152	13.638
CD8	-0.0395982	-0.0871258	0.00792936	0.102475	-3.88245	-8.34382	0.796088
TNFSF5M	-0.0421009	-0.0929211	0.00871917	0.104441	-4.1227	-8.87346	0.87573
MCP1	-0.055848	-0.12347	0.0117743	0.105512	-5.43172	-11.6152	1.18439
CD4/CD8 ratio	-0.174439	-0.390903	0.0420246	0.114232	-16.0072	-32.3554	4.29202
IP10	-0.0618116	-0.139025	0.0154018	0.116646	-5.99401	-12.9794	1.5521
CINC1	-0.0754532	-0.171712	0.0208054	0.124456	-7.26768	-15.7778	2.10233
IL7	0.0882876	-0.0279563	0.204532	0.136593	9.23023	-2.75691	22.695
CD14	-0.0182516	-0.0424183	0.00591508	0.138809	-1.8086	-4.15312	0.593261
GALECTIN9	-0.0272865	-0.063896	0.00932298	0.144059	-2.69176	-6.18975	0.936657
TNFA	-0.10106	-0.237166	0.0350469	0.145592	-9.61208	-21.114	3.56683
MIP1A	-0.0342981	-0.0816163	0.0130201	0.155416	-3.37166	-7.83744	1.31052
IL4	-0.0531785	-0.146588	0.0402306	0.264498	-5.17893	-13.635	4.10508
ITAC	-0.0458944	-0.127323	0.0355339	0.269303	-4.48572	-11.955	3.61728
IFNG	-0.0660996	-0.191883	0.0596834	0.303023	-6.39624	-17.4596	6.15004
MIP2	-0.0333898	-0.0977404	0.0309609	0.309167	-3.28385	-9.31157	3.14452
IL12	-0.0332514	-0.100717	0.034214	0.334044	-3.27047	-9.5811	3.48061
IL17A	-0.0198262	-0.0794642	0.0398117	0.514674	-1.9631	-7.63889	4.06148
MIP1B	-0.0241992	-0.0988862	0.0504877	0.525399	-2.39088	-9.41542	5.1784
IL2	0.0176125	-0.0496468	0.0848718	0.607786	1.77685	-4.84345	8.85775
IL21	-0.0224919	-0.124046	0.0790618	0.664224	-2.22409	-11.6661	8.22713
IL23	0.012978	-0.0552519	0.0812079	0.709293	1.30626	-5.37532	8.45964
IL10	-0.00797381	-0.0505655	0.0346179	0.713668	-0.79421	-4.93084	3.52241
GMCSF	-0.00349094	-0.0225415	0.0155596	0.719478	-0.348485	-2.22893	1.56813
We fitted separate mixed models for each cytokine, which are sorted by ascending P value. The predictors were the log10 transformed cytokine concentrations longitudinally measured during viral suppression. The outcomes were the intact HIV DNA copies per million cells (loge transformed). The effect per 10-fold increase represents the estimated effect on rate of change of intact proviruses per year…

## Sheet: Table S5. Longit - Defect
Table S5. Effects of cytokine and T cell changes on defective genomes trajectories computed using linear mixed models
Predictor	Estimate	Lower 95 %CI	Upper 95 %CI	P value	Effect per 10 fold increase	Lower 95% CI	Upper 95% CI
MIP-1α	-0.0225	-0.0406	-0.0044	0.0151	-2.2246	-3.97869	-0.439033
CD4/CD8 ratio	-0.0824746	-0.156538	-0.00841139	0.0290684	-7.91652	-14.4901	-0.837611
IL-17A	-0.0218	-0.0424	-0.0012	0.0381	-2.157	-4.15137	-0.119928
GM-CSF	-0.0067	-0.0132	-0.0002	0.0433	-2.2246	-1.31133	-0.019998
CD4	-0.0372053	-0.0738016	-0.000609011	0.0463074	-3.65217	-7.11441	-0.0608826
IL-4	-0.0348	-0.0717	0.0021	0.0649	-3.4203	-6.91899	0.210221
IL-10	-0.013	-0.0277	0.0016	0.0817	-1.2924	-2.73199	0.160128
CINC-1	-0.0483	-0.1029	0.0063	0.083	-4.7136	-9.77828	0.631989
LBP	-0.0158	-0.0341	0.0024	0.0891	-1.5697	-3.35251	0.240288
IL-23	-0.0219	-0.0481	0.0044	0.1025	-2.1641	-4.69615	0.440969
IL-8	0.0211	-0.0045	0.0467	0.1064	2.1304	-0.448989	4.78076
TNF-α	-0.0751	-0.1671	0.0169	0.1096	-7.2345	-15.3885	1.70436
CD163	-0.0143	-0.0322	0.0036	0.1179	-1.4192	-3.16871	0.360649
IL-7	0.0338	-0.0097	0.0773	0.1276	3.4395	-0.965311	8.03661
CD106	-0.0139	-0.0321	0.0044	0.1363	-1.3786	-3.15903	0.440969
Fractalkine	-0.0201	-0.0475	0.0073	0.15	-1.9902	-4.63895	0.732671
IL-13	-0.0235	-0.0562	0.0093	0.1607	-2.3189	-5.465	0.934338
MIP-3α	-0.0332	-0.081	0.0146	0.1738	-3.2637	-7.78063	1.47071
IFN-α	-0.0519	-0.1287	0.025	0.186	-5.0541	-12.0762	2.53151
CD62P	-0.0162	-0.0406	0.0083	0.1948	-1.6029	-3.97869	0.833454
IP-10	-0.0332	-0.0846	0.0182	0.2055	-3.2649	-8.11202	1.83666
IL-1F2	-0.034	-0.0868	0.0188	0.2066	-3.3438	-8.31396	1.89778
Galectin-9	-0.0173	-0.0443	0.0097	0.2097	-1.7122	-4.33331	0.97472
CD8	-0.0221479	-0.0578286	0.0135328	0.223757	-2.19044	-5.61883	1.36248
CD14	-0.0095	-0.0269	0.0078	0.2809	-0.9485	-2.65414	0.78305
TNFSF5	-0.0158	-0.0484	0.0168	0.3428	-1.5654	-4.72474	1.69419
IFN-γ	-0.0224	-0.0699	0.025	0.3543	-2.2188	-6.75129	2.53151
MIP-2	0.0171	-0.0197	0.054	0.3614	1.7292	-1.95072	5.54846
MCP-1	-0.0202	-0.068	0.0275	0.4061	-2.0038	-6.57395	2.78816
IL-6	0.0148	-0.0221	0.0517	0.4307	1.4945	-2.18576	5.30598
IL-12	0.0114	-0.0186	0.0415	0.4562	1.1497	-1.84281	4.23732
IL-21	0.0107	-0.0264	0.0479	0.5706	1.0806	-2.60546	4.90657
MIP-1β	0.0118	-0.0316	0.0551	0.5951	1.1823	-3.11059	5.66463
ITAC	0.0075	-0.0246	0.0395	0.6476	0.7497	-2.42999	4.02905
IL-2	-0.004	-0.0279	0.0199	0.7435	-0.3983	-2.75144	2.00993
We fitted separate mixed models for each cytokine, which are sorted by ascending P value. The predictors were the log10 transformed cytokine concentrations longitudinally measured during viral suppression. The outcomes were the defective HIV DNA copies per million cells (loge transformed). The effect per 10-fold increase represents the estimated effect on rate of change of defective proviruses pe…
